# Supplementary material for: Parents’ Knowledge of and Attitude toward Acute Otitis Media and Its Treatment in Children: A Survey at Primary Healthcare Centers in the Aseer Region
Source: Children (Basel). 2023 Sep 19;10(9):1573. doi: 10.3390/children10091573 (PMC10528457; doi:10.3390/children10091573)
Supplement: Supplementary file 1 [file children-10-01573-s001.zip]

Archive with 1 entries (1 files):
- children-2600249-supplementary.pdf
